# Supplementary material for: Bovine Colostrum Supplementation Modulates the Intestinal Microbial Community in Rabbits
Source: Animals (Basel). 2023 Mar 8;13(6):976. doi: 10.3390/ani13060976 (PMC10044174; doi:10.3390/ani13060976)
Supplement: Supplementary file 1 [file animals-13-00976-s001.zip]

Archive with 1 entries (1 files):
- animals-2182380-supplementary.pdf
